# Supplementary material for: A Continuous Markov-Chain Model for the Simulation of COVID-19 Epidemic Dynamics
Source: Biology (Basel). 2022 Jan 26;11(2):190. doi: 10.3390/biology11020190 (PMC8869237; doi:10.3390/biology11020190)
Supplement: Supplementary file 1 [file biology-11-00190-s001.zip]

Archive with 1 entries (1 files):
- biology-1504431-supplementary.avi
